# Supplementary material for: A Lipidomic Signature Complements Stemness Features Acquisition in Liver Cancer Cells
Source: Int J Mol Sci. 2020 Nov 10;21(22):8452. doi: 10.3390/ijms21228452 (PMC7709039; doi:10.3390/ijms21228452)
Supplement: Supplementary file 1 [file ijms-21-08452-s001.zip]

Archive with 1 entries (1 files):
- ijms-982637-supplementary.docx
